# Supplementary material for: Lysicamine Reduces Protein Kinase B (AKT) Activation and Promotes Necrosis in Anaplastic Thyroid Cancer
Source: Pharmaceuticals (Basel). 2023 Dec 4;16(12):1687. doi: 10.3390/ph16121687 (PMC10748177; doi:10.3390/ph16121687)
Supplement: Supplementary file 1 [file pharmaceuticals-16-01687-s001.zip › pharmaceuticals-2665721-supplementary Tables.xlsx]

## Sheet: TableS1_PASS Predicted proteins
Table S1: Protein interactions predict by PASS Tool
Target name	Gene Name	Confidence	ChEMBL id
Dual specificity mitogen-activated protein kinase kinase 7	MAP2K7	0.7965	CHEMBL3530
Serine/threonine-protein kinase PLK3	PLK3	0.6967	CHEMBL4897
Serine/threonine-protein kinase MRCK gamma	CDC42BPG	0.674	CHEMBL5615
Serine/threonine-protein kinase 32A	STK32A	0.6169	CHEMBL6150
Myosin-IIIB	MYO3B	0.5828	CHEMBL5654
Cyclin-dependent kinase 13	CDK13	0.5811	CHEMBL1795192
MAP kinase p38 gamma	MAPK12	0.5744	CHEMBL4674
Serine/threonine-protein kinase Nek11	NEK11	0.5605	CHEMBL5638
Cell division cycle 2-like protein kinase 6	CDK19	0.5446	CHEMBL6002
Serine/threonine-protein kinase haspin	HASPIN	0.5273	CHEMBL1075163
MAP kinase ERK1	MAPK3	0.5124	CHEMBL3385
Mitogen-activated protein kinase kinase kinase 10	MAP3K10	0.4975	CHEMBL2873
Serine/threonine-protein kinase PFTAIRE-2	CDK15	0.493	CHEMBL5856
cAMP-dependent protein kinase beta-1 catalytic subunit	PRKACB	0.492	CHEMBL2918
Bone morphogenetic protein receptor type-1B	BMPR1B	0.4888	CHEMBL5476
TGF-beta receptor type II	TGFBR2	0.4829	CHEMBL4267
Serine/threonine-protein kinase OSR1	OXSR1	0.4816	CHEMBL1163104
Serine/threonine-protein kinase 32B	STK32B	0.4778	CHEMBL5912
Serine/threonine-protein kinase MRCK beta	CDC42BPB	0.4774	CHEMBL5052
CaM kinase IV	CAMK4	0.465	CHEMBL2494
Serine/threonine-protein kinase Aurora-C	AURKC	0.4637	CHEMBL3935
Mitogen-activated protein kinase kinase kinase 1	MAP3K1	0.4584	CHEMBL3956
Serine/threonine-protein kinase receptor R3	ACVRL1	0.4575	CHEMBL5311
Peripheral plasma membrane protein CASK	CASK	0.4513	CHEMBL1908381
Serine/threonine-protein kinase WNK3	WNK3	0.4474	CHEMBL6055
Homeodomain-interacting protein kinase 3	HIPK3	0.4377	CHEMBL4577
Serine/threonine-protein kinase MRCK-A	CDC42BPA	0.4356	CHEMBL4516
Serine/threonine protein kinase NLK	NLK	0.4301	CHEMBL5364
Casein kinase II alpha (prime)	CSNK2A2	0.4263	CHEMBL4070
Microtubule-associated serine/threonine-protein kinase 1	MAST1	0.4162	CHEMBL1163128
Serine/threonine-protein kinase SIK3	SIK3	0.4161	CHEMBL6149
Receptor-interacting serine/threonine-protein kinase 4	RIPK4	0.4154	CHEMBL6083
MAP kinase p38 delta	MAPK13	0.4101	CHEMBL2939
Protein kinase C iota	PRKCI	0.409	CHEMBL2598
Mitogen-activated protein kinase kinase kinase 11	MAP3K11	0.4061	CHEMBL2708
PAS domain-containing serine/threonine-protein kinase	PASK	0.405	CHEMBL6054
Phosphatidylinositol-4-phosphate 5-kinase type-1 gamma	PIP5K1C	0.3995	CHEMBL1908383
Macrophage-stimulating protein receptor	MST1R	0.3988	CHEMBL2689
Bone morphogenetic protein receptor type-1A	BMPR1A	0.3967	CHEMBL5275
TRAF2- and NCK-interacting kinase	TNIK	0.3868	CHEMBL4527
cGMP-dependent protein kinase 2	PRKG2	0.3866	CHEMBL2896
Bone morphogenetic protein receptor type-2	BMPR2	0.3853	CHEMBL5467
cAMP-dependent protein kinase alpha-catalytic subunit	PRKACA	0.3825	CHEMBL4101
Cytochrome P450 2C19	CYP2C19	0.3788	CHEMBL3622
Mitogen-activated protein kinase 6	MAPK6	0.371	CHEMBL5121
Cytochrome P450 2B6	CYP2B6	0.3687	CHEMBL4729
Cytochrome P450 2C9	CYP2C9	0.3677	CHEMBL3397
Serine/threonine-protein kinase NEK6	NEK6	0.3634	CHEMBL4309
Serine/threonine-protein kinase Nek1	NEK1	0.3624	CHEMBL5855
Serine/threonine-protein kinase WNK2	WNK2	0.3616	CHEMBL5639
Maternal embryonic leucine zipper kinase	MELK	0.3568	CHEMBL4578
Dual serine/threonine and tyrosine protein kinase	DSTYK	0.3563	CHEMBL1908386
Mitogen-activated protein kinase 15	MAPK15	0.3551	CHEMBL5198
Casein kinase I gamma 2	CSNK1G2	0.355	CHEMBL2543
Dual specificity mitogen-activated protein kinase kinase 6	MAP2K6	0.3501	CHEMBL2171
MAP kinase-activated protein kinase 3	MAPKAPK3	0.3494	CHEMBL4670
Casein kinase I gamma 1	CSNK1G1	0.349	CHEMBL2426
Activin receptor type-1B	ACVR1B	0.3479	CHEMBL5310
Activin receptor type-1	ACVR1	0.3467	CHEMBL5903
cGMP-dependent protein kinase 1 beta	PRKG1	0.3462	CHEMBL4273
Cyclin-dependent kinase 5	CDK5	0.3298	CHEMBL4036
Cytochrome P450 1A2	CYP1A2	0.3287	CHEMBL3356
Testis-specific serine/threonine-protein kinase 1	TSSK1B	0.3255	CHEMBL6003
Protein tyrosine kinase 2 beta	PTK2B	0.3225	CHEMBL5469
Dual specificity protein kinase CLK3	CLK3	0.3212	CHEMBL4226
Neurotrophic tyrosine kinase receptor type 2	NTRK2	0.3179	CHEMBL4898
Casein kinase I alpha	CSNK1A1	0.3174	CHEMBL2793
Serine/threonine-protein kinase 35	STK35	0.3148	CHEMBL5651
Serine/threonine-protein kinase NEK9	NEK9	0.3126	CHEMBL5257
Serine/threonine-protein kinase 38-like	STK38L	0.3125	CHEMBL4851
Homeodomain-interacting protein kinase 2	HIPK2	0.3116	CHEMBL4576
Serine/threonine-protein kinase Sgk2	SGK2	0.3086	CHEMBL5794
Serine/threonine-protein kinase PRKX	PRKX	0.3063	CHEMBL5818
Phosphatidylinositol-4-phosphate 3-kinase C2 domain-containing subunit gamma	PIK3C2G	0.3	CHEMBL1163120
Dual specificity mitogen-activated protein kinase kinase 3	MAP2K3	0.2917	CHEMBL2109
Receptor tyrosine-protein kinase erbB-3	ERBB3	0.291	CHEMBL5838
Serine/threonine-protein kinase VRK2	VRK2	0.2871	CHEMBL1649059
Vascular endothelial growth factor receptor 3	FLT4	0.286	CHEMBL1955
Death-associated protein kinase 2	DAPK2	0.2839	CHEMBL3123
Myosin IIIA	MYO3A	0.2825	CHEMBL5546
Dual specificity phosphatase Cdc25A	CDC25A	0.2767	CHEMBL3775
Citron Rho-interacting kinase	CIT	0.2753	CHEMBL5579
Serine/threonine-protein kinase tousled-like 2	TLK2	0.2747	CHEMBL5404
Serotonin 5a (5-HT5a) receptor	HTR5A	0.2722	CHEMBL3426
Cytochrome P450 3A4	CYP3A4	0.264	CHEMBL340
Serine/threonine-protein kinase TAO1	TAOK1	0.2594	CHEMBL5261
Serine/threonine-protein phosphatase	PPP5C	0.2587	CHEMBL1293265
Protein kinase C nu	PRKD3	0.2558	CHEMBL2595
Casein kinase I isoform gamma-3	CSNK1G3	0.2555	CHEMBL5084
Serine/threonine-protein kinase PAK 3	PAK3	0.2547	CHEMBL2999
Tyrosine-protein kinase ZAP-70	ZAP70	0.2519	CHEMBL2803
Ribosomal protein S6 kinase alpha 2	RPS6KA2	0.2517	CHEMBL3906
Dual specificity testis-specific protein kinase 1	TESK1	0.2495	CHEMBL5604
MAP kinase-activated protein kinase 5	MAPKAPK5	0.2494	CHEMBL3094
Ribosomal protein S6 kinase 1	RPS6KB1	0.2469	CHEMBL4501
Serine/threonine-protein kinase Nek3	NEK3	0.244	CHEMBL5679
Mitogen-activated protein kinase kinase kinase 9	MAP3K9	0.2429	CHEMBL2872
Casein kinase I isoform alpha-like	CSNK1A1L	0.242	CHEMBL5520
CaM kinase I alpha	CAMK1	0.2404	CHEMBL2493
Phosphatidylinositol-4-phosphate 3-kinase C2 domain-containing beta polypeptide	PIK3C2B	0.2382	CHEMBL5554
Fibroblast growth factor receptor 2	FGFR2	0.2326	CHEMBL4142
Serine/threonine-protein kinase Sgk3	SGK3	0.2319	CHEMBL6186
Serine/threonine-protein kinase TBK1	TBK1	0.2317	CHEMBL5408
Induced myeloid leukemia cell differentiation protein Mcl-1	MCL1	0.2316	CHEMBL4361
Misshapen-like kinase 1	MINK1	0.2304	CHEMBL5518
Cyclin-dependent kinase 9	CDK9	0.2294	CHEMBL3116
Tyrosine-protein kinase Srms	SRMS	0.229	CHEMBL5703
Ribosomal protein S6 kinase alpha 3	RPS6KA3	0.2284	CHEMBL2345
Ribosomal protein S6 kinase alpha 4	RPS6KA4	0.2281	CHEMBL3125
Inhibitor of nuclear factor kappa B kinase epsilon subunit	IKBKE	0.2277	CHEMBL3529
Serine/threonine-protein kinase 17B	STK17B	0.2248	CHEMBL3980
Cytochrome P450 2D6	CYP2D6	0.2227	CHEMBL289
Death-associated protein kinase 3	DAPK3	0.2214	CHEMBL2468
Casein kinase I epsilon	CSNK1E	0.2207	CHEMBL4937
Rhodopsin kinase	GRK1	0.2187	CHEMBL5607
Tyrosine-protein kinase BRK	PTK6	0.2179	CHEMBL4601
MAP kinase signal-integrating kinase 2	MKNK2	0.2157	CHEMBL4204
Homeodomain-interacting protein kinase 4	HIPK4	0.2154	CHEMBL1075167
Phosphorylase kinase gamma subunit 2	PHKG2	0.2104	CHEMBL2349
Dual specificity phosphatase Cdc25B	CDC25B	0.2103	CHEMBL4804
Serine/threonine-protein kinase DCLK2	DCLK2	0.2102	CHEMBL5519
Homeodomain-interacting protein kinase 1	HIPK1	0.2068	CHEMBL5427
DNA topoisomerase II alpha	TOP2A	0.2055	CHEMBL1806
Ephrin type-A receptor 5	EPHA5	0.2053	CHEMBL3987
Serine/threonine-protein kinase TNNI3K	TNNI3K	0.2033	CHEMBL5260
Serine/threonine protein phosphatase PP1-alpha catalytic subunit	PPP1CA	0.2029	CHEMBL2164
Glycogen synthase kinase-3 alpha	GSK3A	0.2015	CHEMBL2850
Serine/threonine-protein kinase ULK1	ULK1	0.2001	CHEMBL6006
Neuronal acetylcholine receptor protein alpha-7 subunit	CHRNA7	0.1966	CHEMBL2492
Myosin light chain kinase, smooth muscle	MYLK	0.1891	CHEMBL2428
Cyclin-dependent kinase 7	CDK7	0.1876	CHEMBL3055
Serine/threonine-protein kinase SIK1	SIK1	0.1863	CHEMBL6082
BR serine/threonine-protein kinase 1	BRSK1	0.1863	CHEMBL5650
Serine/threonine-protein kinase NEK7	NEK7	0.1861	CHEMBL4849
Serine/threonine-protein kinase D2	PRKD2	0.1847	CHEMBL4900
Serine/threonine-protein kinase 11	STK11	0.1845	CHEMBL5606
CaM kinase I gamma	CAMK1G	0.1843	CHEMBL5258
Protein kinase N2	PKN2	0.1805	CHEMBL3032
Microtubule-associated protein tau	MAPT	0.1804	CHEMBL1293224
Mannose-6-phosphate isomerase	MPI	0.1801	CHEMBL2758
NT-3 growth factor receptor	NTRK3	0.1798	CHEMBL5608
Serine/threonine-protein kinase RIPK2	RIPK2	0.1795	CHEMBL5014
Dual specificity mitogen-activated protein kinase kinase 4	MAP2K4	0.1793	CHEMBL2897
NUAK family SNF1-like kinase 1	NUAK1	0.1781	CHEMBL5784
BR serine/threonine-protein kinase 2	BRSK2	0.1752	CHEMBL4574
CaM kinase II gamma	CAMK2G	0.1746	CHEMBL3829
CaM kinase II alpha	CAMK2A	0.1693	CHEMBL4147
Mitogen-activated protein kinase kinase kinase 3	MAP3K3	0.1674	CHEMBL5970
Mitogen-activated protein kinase kinase kinase 7	MAP3K7	0.1662	CHEMBL5776
Vascular endothelial growth factor receptor 2	KDR	0.1631	CHEMBL279
Histamine H2 receptor	HRH2	0.1619	CHEMBL1941
Serine/threonine-protein kinase PLK2	PLK2	0.1616	CHEMBL5938
Death-associated protein kinase 1	DAPK1	0.159	CHEMBL2558
Proto-oncogene tyrosine-protein kinase ROS	ROS1	0.1568	CHEMBL5568
Dual specificity mitogen-activated protein kinase kinase 5	MAP2K5	0.1532	CHEMBL4948
Serine/threonine-protein kinase/endoribonuclease IRE1	ERN1	0.1529	CHEMBL1163101
Serine/threonine-protein kinase PCTAIRE-2	CDK17	0.1501	CHEMBL5790
Protein kinase N1	PKN1	0.1498	CHEMBL3384
Serine/threonine-protein kinase 17A	STK17A	0.1429	CHEMBL4525
G protein-coupled receptor kinase 7	GRK7	0.1401	CHEMBL1075133
Serine/threonine-protein kinase LATS2	LATS2	0.1399	CHEMBL5907
G protein-coupled receptor kinase 4	GRK4	0.1392	CHEMBL5861
Dual-specificity tyrosine-phosphorylation regulated kinase 2	DYRK2	0.1358	CHEMBL4376
Activin receptor type-2B	ACVR2B	0.1357	CHEMBL5466
CaM kinase II delta	CAMK2D	0.1336	CHEMBL2801
Serine/threonine-protein kinase MST1	STK4	0.1334	CHEMBL4598
Cytochrome P450 3A5	CYP3A5	0.1328	CHEMBL3019
Tyrosine-protein kinase CSK	CSK	0.1293	CHEMBL2634
Hexokinase type IV	GCK	0.1269	CHEMBL3820
Serine/threonine-protein kinase PCTAIRE-3	CDK18	0.1265	CHEMBL5316
Quinone reductase 2	NQO2	0.125	CHEMBL3959
Ephrin type-A receptor 8	EPHA8	0.1247	CHEMBL4134
Inhibitor of nuclear factor kappa B kinase alpha subunit	CHUK	0.124	CHEMBL3476
Arachidonate 15-lipoxygenase	ALOX15	0.1235	CHEMBL2903
DNA topoisomerase I	TOP1	0.1223	CHEMBL1781
Serine/threonine-protein kinase Aurora-B	AURKB	0.1219	CHEMBL2185
Ephrin type-A receptor 1	EPHA1	0.1218	CHEMBL5810
Tyrosine-protein kinase BMX	BMX	0.1199	CHEMBL3834
Serine/threonine-protein kinase GAK	GAK	0.1198	CHEMBL4355
Nerve growth factor receptor Trk-A	NTRK1	0.1161	CHEMBL2815
Mitogen-activated protein kinase kinase kinase 2	MAP3K2	0.1156	CHEMBL5914
Serine/threonine-protein kinase PAK 2	PAK2	0.1146	CHEMBL4487
CaM kinase II beta	CAMK2B	0.114	CHEMBL4121
MAP kinase ERK2	MAPK1	0.1126	CHEMBL4040
Protein kinase C eta	PRKCH	0.1118	CHEMBL3616
Serotonin 2b (5-HT2b) receptor	HTR2B	0.1111	CHEMBL1833
Nuclear receptor subfamily 4 group A member 1	NR4A1	0.1108	CHEMBL1293229
Orexin receptor 1	HCRTR1	0.1081	CHEMBL5113
Rap guanine nucleotide exchange factor 4	RAPGEF4	0.1067	CHEMBL2029198
Tyrosine-protein kinase BLK	BLK	0.1042	CHEMBL2250
Ephrin type-A receptor 3	EPHA3	0.1028	CHEMBL4954
Ephrin type-A receptor 4	EPHA4	0.1025	CHEMBL3988
Tyrosine-protein kinase FRK	FRK	0.1022	CHEMBL4223
Adaptor-associated kinase	AAK1	0.101	CHEMBL3830
Alpha-2a adrenergic receptor	ADRA2A	0.0966	CHEMBL1867
CaM-kinase kinase beta	CAMKK2	0.0963	CHEMBL5284
Phosphorylase kinase gamma subunit 1	PHKG1	0.0955	CHEMBL4004
Ephrin type-B receptor 1	EPHB1	0.0955	CHEMBL5072
Serine/threonine-protein kinase 2	SLK	0.0953	CHEMBL4202
Myotonin-protein kinase	DMPK	0.0951	CHEMBL5320
Dual specificity phosphatase Cdc25C	CDC25C	0.0925	CHEMBL2378
Dual specificity protein kinase CLK4	CLK4	0.0914	CHEMBL4203
Ephrin type-A receptor 7	EPHA7	0.091	CHEMBL4602
Serine/threonine-protein kinase SBK1	SBK1	0.0898	CHEMBL1163129
Casein kinase I delta	CSNK1D	0.0895	CHEMBL2828
Ephrin type-A receptor 6	EPHA6	0.0894	CHEMBL4526
Serine/threonine-protein kinase 36	STK36	0.0884	CHEMBL4312
Serine/threonine-protein kinase PFTAIRE-1	CDK14	0.0851	CHEMBL6162
Serine/threonine-protein kinase Chk2	CHEK2	0.0849	CHEMBL2527
PI4-kinase beta subunit	PI4KB	0.0847	CHEMBL3268
Focal adhesion kinase 1	PTK2	0.0845	CHEMBL2695
Protein kinase C epsilon	PRKCE	0.0843	CHEMBL3582
Serine/threonine-protein kinase RIO2	RIOK2	0.0842	CHEMBL6000
Serine/threonine-protein kinase 33	STK33	0.0821	CHEMBL6005
Receptor protein-tyrosine kinase erbB-4	ERBB4	0.0767	CHEMBL3009
Mitogen-activated protein kinase 7	MAPK7	0.076	CHEMBL5332
Serine/threonine-protein kinase PLK4	PLK4	0.0732	CHEMBL3788
Heat shock protein 75 kDa, mitochondrial	TRAP1	0.0727	CHEMBL1075132
Tyrosine-protein kinase TIE-2	TEK	0.0716	CHEMBL4128
Ephrin type-B receptor 6	EPHB6	0.0715	CHEMBL5836
Ephrin type-B receptor 2	EPHB2	0.07	CHEMBL3290
Serine/threonine-protein kinase Sgk1	SGK1	0.0697	CHEMBL2343
Serine/threonine-protein kinase TAO2	TAOK2	0.0695	CHEMBL1075195
3-phosphoinositide dependent protein kinase-1	PDPK1	0.0686	CHEMBL2534
Beta amyloid A4 protein	APP	0.0686	CHEMBL2487
Serine/threonine-protein kinase Chk1	CHEK1	0.0657	CHEMBL4630
Tyrosine-protein kinase TEC	TEC	0.0653	CHEMBL4246
Serine/threonine-protein kinase PCTAIRE-1	CDK16	0.0649	CHEMBL4597
Serine/threonine-protein kinase PLK1	PLK1	0.0648	CHEMBL3024
Serotonin 1d (5-HT1d) receptor	HTR1D	0.0647	CHEMBL1983
AMP-activated protein kinase, alpha-1 subunit	PRKAA1	0.062	CHEMBL4045
AMP-activated protein kinase, beta-1 subunit	PRKAB1	0.0606	CHEMBL3847
Serine/threonine-protein kinase ULK2	ULK2	0.0601	CHEMBL5435
Acetylcholinesterase	ACHE	0.0594	CHEMBL220
Leukocyte tyrosine kinase receptor	LTK	0.0582	CHEMBL5627
TGF-beta receptor type I	TGFBR1	0.0581	CHEMBL4439
Rho-associated protein kinase 1	ROCK1	0.0579	CHEMBL3231
Phosphodiesterase 4C	PDE4C	0.0557	CHEMBL291
Alpha-2b adrenergic receptor	ADRA2B	0.0538	CHEMBL1942
Tyrosine-protein kinase receptor FLT3	FLT3	0.0501	CHEMBL1974
Phosphodiesterase 3A	PDE3A	0.0491	CHEMBL241
Ephrin type-A receptor 2	EPHA2	0.0471	CHEMBL2068
Eukaryotic translation initiation factor 2-alpha kinase 1	EIF2AK1	0.047	CHEMBL6029
Translocator protein	TSPO	0.0468	CHEMBL5742
Serine/threonine-protein kinase ULK3	ULK3	0.0464	CHEMBL5047
Mixed lineage kinase 7	MAP3K20	0.0462	CHEMBL3886
Monoamine oxidase A	MAOA	0.0459	CHEMBL1951
P-glycoprotein 1	ABCB1	0.0447	CHEMBL4302
Alpha-1d adrenergic receptor	ADRA1D	0.0445	CHEMBL223
Serine/threonine-protein kinase WEE1	WEE1	0.0436	CHEMBL5491
MAP kinase-interacting serine/threonine-protein kinase MNK1	MKNK1	0.0436	CHEMBL4718
Serine/threonine-protein kinase 25	STK25	0.0415	CHEMBL5552
Phosphodiesterase 4A	PDE4A	0.0411	CHEMBL254
Tyrosine-protein kinase FYN	FYN	0.0399	CHEMBL1841
Indoleamine 2,3-dioxygenase	IDO1	0.0394	CHEMBL4685
Serine/threonine-protein kinase 10	STK10	0.0387	CHEMBL3981
Tyrosine-protein kinase FER	FER	0.0383	CHEMBL3982
Phosphodiesterase 7B	PDE7B	0.0381	CHEMBL4716
Hormonally up-regulated neu tumor-associated kinase	HUNK	0.0372	CHEMBL1795165
Acyl coenzyme A:cholesterol acyltransferase	CES1	0.0349	CHEMBL2265
Phosphodiesterase 9A	PDE9A	0.0348	CHEMBL3535
Muscle, skeletal receptor tyrosine protein kinase	MUSK	0.0344	CHEMBL5684
Dual specificity protein kinase CLK2	CLK2	0.0342	CHEMBL4225
Protein-tyrosine phosphatase 1C	PTPN6	0.0338	CHEMBL3166
Plasminogen activator inhibitor-1	SERPINE1	0.0317	CHEMBL3475
Ankyrin repeat and protein kinase domain-containing protein 1	ANKK1	0.0313	CHEMBL5547
Protein kinase C gamma	PRKCG	0.0302	CHEMBL2938
Mitogen-activated protein kinase kinase kinase kinase 3	MAP4K3	0.0299	CHEMBL5432
Orexin receptor 2	HCRTR2	0.0298	CHEMBL4792
Mitogen-activated protein kinase kinase kinase 5	MAP3K5	0.028	CHEMBL5285
Serine/threonine-protein kinase DCLK3	DCLK3	0.0279	CHEMBL6123
Tyrosine-protein kinase TXK	TXK	0.0277	CHEMBL4367
Phosphodiesterase 3B	PDE3B	0.0261	CHEMBL290
Carbonic anhydrase III	CA3	0.0259	CHEMBL2885
Tyrosine-protein kinase Lyn	LYN	0.0259	CHEMBL3905
Rho-associated protein kinase 2	ROCK2	0.0255	CHEMBL2973
Mitogen-activated protein kinase kinase kinase 13	MAP3K13	0.0234	CHEMBL1163124
Cytochrome P450 19A1	CYP19A1	0.0232	CHEMBL1978
PITSLRE serine/threonine-protein kinase CDC2L2	CDK11A	0.0209	CHEMBL5416
PITSLRE serine/threonine-protein kinase CDC2L1	CDK11B	0.0209	CHEMBL5808
CaM kinase I delta	CAMK1D	0.0206	CHEMBL5073
Myosin light chain kinase family member 4	MYLK4	0.0197	CHEMBL5426
Telomerase reverse transcriptase	TERT	0.0194	CHEMBL2916
Hematopoietic cell protein-tyrosine phosphatase 70Z-PEP	PTPN22	0.0185	CHEMBL2889
Tyrosyl-DNA phosphodiesterase 2	TDP2	0.0183	CHEMBL2169736
Serine/threonine-protein kinase tousled-like 1	TLK1	0.0169	CHEMBL5388
Phosphodiesterase 2A	PDE2A	0.0164	CHEMBL2652
Cytochrome P450 1A1	CYP1A1	0.0152	CHEMBL2231
Tyrosine-protein kinase FES	FES	0.0151	CHEMBL5455
Tyrosine-protein kinase receptor UFO	AXL	0.0151	CHEMBL4895
Hematopoietic prostaglandin D synthase	HPGDS	0.0133	CHEMBL5879
Phosphodiesterase 11A	PDE11A	0.0133	CHEMBL2717
Aldo-keto reductase family 1 member C2	AKR1C2	0.0105	CHEMBL5847
CaM-kinase kinase alpha	CAMKK1	0.0102	CHEMBL5256
Heat shock protein HSP 90-beta	HSP90AB1	0.0099	CHEMBL4303
Serine/threonine-protein kinase MARK1	MARK1	0.0098	CHEMBL5940
DNA repair protein RAD51 homolog 1	RAD51	0.0095	CHEMBL2034807
Serine/threonine-protein kinase TAO3	TAOK3	0.0085	CHEMBL5701
MAP/microtubule affinity-regulating kinase 2	MARK2	0.0084	CHEMBL3831
Serine/threonine-protein kinase LATS1	LATS1	0.0061	CHEMBL6167
Protein kinase C mu	PRKD1	0.005	CHEMBL3863
Phosphodiesterase 10A	PDE10A	0.0035	CHEMBL4409
NUAK family SNF1-like kinase 2	NUAK2	0.0034	CHEMBL5698
Cyclin-dependent kinase 4	CDK4	0.0023	CHEMBL331
Tyrosine-protein kinase receptor RET	RET	0.0022	CHEMBL2041
Vanilloid receptor	TRPV1	0.0006	CHEMBL4794

## Sheet: SEA Predicted proteins
Table S2: Protein interactions predict by SEA Tool
Target ID	Name	Description	Affinity Threshold (nM)	P-Value	Max Tc	Cut Sum	Z-Score
TBB1_HUMAN	TUBB1	Tubulin beta-1 chain	5	3.271e-26	0.3409	2.7089	45.3041
KCNB1_HUMAN	KCNB1	Potassium voltage-gated channel subfamily B member 1	5	8.615e-25	0.3051	0.3051	42.7538
CP1B1_HUMAN	CYP1B1	Cytochrome P450 1B1	5	1.253e-21	0.3396	4.8105	37.0759
G6PT1_HUMAN	SLC37A4	Glucose-6-phosphate exchanger SLC37A4	5	3.164e-20	0.371	0.71	34.5582
PTPRC_HUMAN	PTPRC	Receptor-type tyrosine-protein phosphatase C	5	1.291e-19	0.4091	3.9752	33.4617
ANTR2_HUMAN	ANTXR2	Anthrax toxin receptor 2	5	1.913e-19	0.3091	0.3091	33.1552
ABCG2_HUMAN	ABCG2	Broad substrate specificity ATP-binding cassette transporter ABCG2	5	3.928e-19	0.3654	9.2273	32.5943
PGAM1_HUMAN	PGAM1	Phosphoglycerate mutase 1	5	2.139e-18	0.2917	0.2917	31.2729
DNM3L_HUMAN	DNMT3L	DNA (cytosine-5)-methyltransferase 3-like	5	2.898e-18	0.2895	0.2895	31.036
CLH1_HUMAN	CLTC	Clathrin heavy chain 1	5	9.771e-18	0.2807	0.2807	30.0885
T2R31_HUMAN	TAS2R31	Taste receptor type 2 member 31	5	1.887e-15	0.2931	0.2931	25.9763
FIBB_HUMAN	FGB	Fibrinogen beta chain	5	2.776e-15	0.4186	0.4186	25.6764
TNR1A_HUMAN	TNFRSF1A	Tumor necrosis factor receptor superfamily member 1A	5	3.442e-14	0.32	2.062	23.7211
KS6A2_HUMAN	RPS6KA2	Ribosomal protein S6 kinase alpha-2	5	8.138e-14	0.3393	4.5355	23.0501
NQO2_HUMAN	NQO2	Ribosyldihydronicotinamide dehydrogenase [quinone]	5	2.135e-13	0.3333	3.6324	22.2978
P2RY4_HUMAN	P2RY4	P2Y purinoceptor 4	5	4.869e-13	0.3333	2.7414	21.6549
PTN13_HUMAN	PTPN13	Tyrosine-protein phosphatase non-receptor type 13	5	6.518e-12	0.2963	0.577	19.6321
MDR1_HUMAN	ABCB1	ATP-dependent translocase ABCB1	5	1.658e-10	0.3469	8.3328	17.1088
BRPF3_HUMAN	BRPF3	Bromodomain and PHD finger-containing protein 3	5	3.104e-10	0.3158	0.5991	16.62
PADI3_HUMAN	PADI3	Protein-arginine deiminase type-3	5	5.575e-10	0.2899	0.2899	16.1634
G3P_HUMAN	GAPDH	Glyceraldehyde-3-phosphate dehydrogenase	5	5.823e-10	0.3265	0.6473	16.1295
DCOR_HUMAN	ODC1	Ornithine decarboxylase	5	1.61e-09	0.36	0.36	15.3363
CP1A1_HUMAN	CYP1A1	Cytochrome P450 1A1	5	2.232e-09	0.2885	0.8522	15.0816
NR0B1_HUMAN	NR0B1	Nuclear receptor subfamily 0 group B member 1	5	3.032e-08	0.2903	0.2903	13.0475
PLCG1_HUMAN	PLCG1	1-phosphatidylinositol 4,5-bisphosphate phosphodiesterase gamma-1	5	5.175e-08	0.3143	0.3143	12.6308
PHLP2_HUMAN	PHLPP2	PH domain leucine-rich repeat-containing protein phosphatase 2	5	8.63e-08	0.2889	0.2889	12.2321
BRD1_HUMAN	BRD1	Bromodomain-containing protein 1	5	1.518e-07	0.3585	0.9576	11.7919
BGLR_HUMAN	GUSB	Beta-glucuronidase	5	1.644e-07	0.2963	0.577	11.7297
PGFRB_HUMAN	PDGFRB	Platelet-derived growth factor receptor beta	5	2.011e-07	0.4074	6.3406	11.5725
NUAK1_HUMAN	NUAK1	NUAK family SNF1-like kinase 1	5	2.563e-07	0.3167	0.6218	11.3834
PA2GE_HUMAN	PLA2G2E	Group IIE secretory phospholipase A2	5	6.148e-07	0.2812	0.2812	10.7011
PLAP_HUMAN	PLAA	Phospholipase A-2-activating protein	5	7.167e-07	0.3167	0.3167	10.5816
PADI4_HUMAN	PADI4	Protein-arginine deiminase type-4	5	7.69e-07	0.2899	0.2899	10.5266
APAF_HUMAN	APAF1	Apoptotic protease-activating factor 1	5	9.853e-07	0.3333	1.5429	10.3334
NSD2_HUMAN	NSD2	Histone-lysine N-methyltransferase NSD2	5	1.054e-06	0.3488	1.8632	10.2805
PA2GD_HUMAN	PLA2G2D	Group IID secretory phospholipase A2	5	1.166e-06	0.2812	0.2812	10.202
VGFR3_HUMAN	FLT4	Vascular endothelial growth factor receptor 3	5	1.239e-06	0.3276	3.6037	10.1546
ATG4B_HUMAN	ATG4B	Cysteine protease ATG4B	5	1.512e-06	0.3333	1.2302	9.9993
EST1_HUMAN	CES1	Liver carboxylesterase 1	5	1.586e-06	0.3469	1.8919	9.9624
HKDC1_HUMAN	HKDC1	Hexokinase HKDC1	5	1.959e-06	0.2941	1.1592	9.7975
DNM3A_HUMAN	DNMT3A	DNA (cytosine-5)-methyltransferase 3A	5	2.409e-06	0.2895	0.2895	9.6362
SENP7_HUMAN	SENP7	Sentrin-specific protease 7	5	4.325e-06	0.3333	3.0906	9.1801
MITF_HUMAN	MITF	Microphthalmia-associated transcription factor	5	7.974e-06	0.3778	2.9626	8.7031
S10A4_HUMAN	S100A4	Protein S100-A4	5	8.374e-06	0.383	0.383	8.6649
ELAV1_HUMAN	ELAVL1	ELAV-like protein 1	5	8.994e-06	0.2899	0.2899	8.6092
SENP6_HUMAN	SENP6	Sentrin-specific protease 6	5	9.039e-06	0.3333	1.8753	8.6053
